# Supplementary material for: Electronic field protocols for prehospital care quality improvement in Lithuania: a randomized simulation-based study
Source: Scand J Trauma Resusc Emerg Med. 2023 Nov 21;31:83. doi: 10.1186/s13049-023-01150-5 (PMC10662541; doi:10.1186/s13049-023-01150-5)
Supplement: Supplementary file 1 — Additional file 1. Participants’ checklist scores in simulations. [file 13049_2023_1150_MOESM1_ESM.xlsx]

## Sheet: Lapas1
	Additional file 1. Participants' checklist scores in simulations
	Participant's number	Number of simulations per participant			Adult resuscitation (without assistance)	Adult resuscitation (with assistance)	Pediatric resuscitation (without assistance)	Pediatric resuscitation (with assistance)	Delivery and postpartum care (without assistance)	Delivery and postpartum care (with assistance)	Seizures in pregnancy (without assistance)	Seizures in pregnancy (with assistance)	Stroke (without assistance)	Stroke (with assistance)	Anaphylaxis (without assistance)	Anaphylaxis (with assistance)	Acute chest pain (without assistance)	Acute chest pain (with assistance)	Acute abdominal pain (without assistance)	Acute abdominal pain (with assistance)	Respiratory distress in children (without assistance)	Respiratory distress in children (with assistance)	Severe trauma (without assistance)	Severe trauma (with assistance)	Severe infection and sepsis (without assistance)	Severe infection and sepsis (with assistance)	Initial neonatal evaluation and resuscitation (without assistance)	Initial neonatal evaluation and resuscitation (with assistance)
		Total	Without assistance	With assitance
	1	12	6	6	25	-	25	-	-	14	-	19	17	-	12	-	15	-	-	30	4	-	-	32	-	24	-	32
	2	12	6	6	41	-	42	-	-	19	-	16	36	-	23	-	33	-	-	30	16	-	-	36	-	32	-	32
	3	12	6	6	-	43	-	39	15	-	8	-	-	37	-	25	-	35	22	-	-	19	19	-	22	-	19	-
	4	12	6	6	-	47	-	30	18	-	9	-	-	28	-	23	-	28	23	-	-	19	29	-	25	-	19	-
	5	12	6	6	29	-	41	-	-	24	-	20	25	-	21	-	29	-	-	31	10	-	-	36	-	35	-	35
	6	12	6	6	-	44	-	52	24	-	15	-	-	30	-	26	-	32	21	-	-	22	22	-	14	-	34	-
	7	12	5	7	48	-	20	-	-	27	-	20	26	-	17	-	-	28	-	41	18	-	-	30	-	30	-	35
	8	12	6	6	36	-	44	-	-	24	-	20	25	-	21	-	24	-	-	28	18	-	-	33	-	31	-	33
	9	12	6	6	32	-	28	-	-	23	-	16	26	-	15	-	25	-	-	30	15	-	-	36	-	33	-	33
	10	11	7	4	48	-	-	34	19	-	11	-	-	35	-	22	-	-	20	-	-	20	23	-	19	-	28	-
	11	12	6	6	-	39	-	46	17	-	5	-	-	32	-	20	-	31	25	-	-	18	30	-	17	-	19	-
	12	11	5	6	-	48	-	43	2	-	3	-	-	41	-	26	-	34	9	-	-	15	19	-	7	-	-	-
	13	12	6	6	29	-	34	-	-	19	-	19	28	-	21		30	-	-	31	13	-	-	24	-	25	-	33
	14	12	6	6	-	46	-	54	22	-	10	-	-	43	-	26	-	35	28	-	-	22	30	-	29	-	22	-
	15	12	6	6	-	48	-	54	11	-	1	-	-	40	-	27	-	31	7	-	-	22	18	-	5	-	23	-
	16	12	6	6	-	42	-	35	16	-	8	-	-	29	-	25	-	30	20	-	-	17	23	-	16	-	19	-
	Highest checklist score for the scenario				49		54		27		20		45		27		36		41		22		37		36		35
