# Supplementary material for: Electronic field protocols for prehospital care quality improvement in Lithuania: a randomized simulation-based study
Source: Scand J Trauma Resusc Emerg Med. 2023 Nov 21;31:83. doi: 10.1186/s13049-023-01150-5 (PMC10662541; doi:10.1186/s13049-023-01150-5)
Supplement: Supplementary file 2 — Additional file 2. Participants’ perceptions of the electronic field protocol (eFP) module and simulation sessions. [file 13049_2023_1150_MOESM2_ESM.xlsx]

## Sheet: Lapas1
Additional file 2. Participants' perceptions of the electronic field protocol (eFP) module and simulation sessions.
	Very inaccurate	Mostly inaccutare	More inaccurate than accurate	Slightly inaccurate	I don't know	Slightly accurate	More accurate than inaccurate	Moderately accurate	Mostly accurate	Very accurate
	1	2	3	4	5	6	7	8	9	10
1. When I first saw this material, I got the impression that it would be easy for me.							0.12	0.19	0.44	0.25
2. At the beginning of this material, there was something interesting that caught my attention.								0.19	0.31	0.5
3. This material was more difficult to understand than I would have liked.	0.75	0.06				0.06	0.13
4. After receiving introductory information, I felt confident about what to do when providing patient care.								0.12	0.44	0.44
5. I believe that this material will allow me to achieve the goal of providing patient care correctly.								0.12	0.19	0.69
6. It is clear to me how the content of this material is related to what I already know.								0.06	0.06	0.88
7. A significant portion of this material contained so much information that it was difficult to select and remember key points.	0.63					0.25		0.06		0.06
8. The information and presentation format used in the material was compelling.						0.06		0.19	0.31	0.44
9. Stories, illustrations, or examples were provided to show me how this material can be important in certain situations.						0.06		0.06	0.19	0.69
10. It is important to me to successfully provide patient care.										1
11. Instructions help me maintain focus.								0.06	0.19	0.69
12. This material was so abstract that it was difficult for me to concentrate on it.	0.81	0.13						0.13		0.06
13. While working with this material, I felt confident that I could learn to provide patient care.								0.06	0.31	0.63
14. I liked this material so much that I would like to learn more about other clinical decision support protocols.								0.19	0.19	0.62
15. This material was unappealing.	0.88	0.06						0.06
16. The content of this material is relevant to me.	0.06							0.06	0.19	0.69
17. The way information was presented helped me maintain focus.								0.06	0.38	0.56
18. Explanations or examples were provided on how providers could use this material.								0.19	0.25	0.56
19. The presentation of this material was too complex.	0.75					0.25
20. There were things in this material that sparked my curiosity.								0.06	0.25	0.69
21. I really enjoyed working with this material.								0.06	0.25	0.69
22. Sometimes I found the amount of repetition in this material boring.	0.69					0.13		0.19
23. The content and presentation style of this material gave the impression that it is important.								0.06	0.25	0.69
24. I learned a few surprising or unexpected things.							0.12	0.13	0.5	0.25
25. Having practiced a little with this material, I am confident I will successfully provide patient care.								0.13	0.31	0.56
26. This material was not important to my needs because I already knew a significant part of it.	0.31		0.19					0.25	0.25
27. Feedback after practice allowed me to feel rewarded for my efforts.								0.13		0.87
28. The variety of prepared schemes, illustrations, tasks, etc., helped me maintain focus and provide patient care purposefully.								0.12	0.13	0.75
29. The delivery of the instructional material was boring.	0.81			0.12				0.06
30. I was able to relate the content of this material with tasks I have performed in my practice.								0.12	0.19	0.69
31. There is so much information in this material that it becomes annoying.	0.88		0.06					0.06
32. I felt good successfully completing this course.								0.06	0.13	0.81
33. The content of this material will be useful to me.									0.19	0.81
34. I couldn't fully understand a significant portion of this material.	0.94					0.06
35. A good content structure helped me feel confident in providing patient care.								0.06	0.31	0.63
36. It was pleasant to work with such well-designed material.									0.13	0.87
Free-text comments of the participants:
"Very valuable information"
"Very patient, friendly, and clearly teaching colleagues. Good and blessed moments - wonderful people"
"I liked the training, I managed to learn new things. I would be happy to participate in the future"
"The instructors explained very precisely how to use the algorithm"
"The situations chosen were very specific, which most often occur in EMS practice"
"Algorithm management is easy, only the first situation was unclear, but later everything went smoothly"
"Such algorithms are very necessary, useful, and even essential in EMS practice"
"Invite us to participate in testing more frequently. Perhaps inform us about updates by email. Add medication doses to the algorithms on the EMS PCR documents on the tablet"
"Useful and interesting"
